# Supplementary material for: The Impact of City-Led Neighborhood Action on the Coproduction of Neighborhood Quality and Safety in Buffalo, NY
Source: Int J Environ Res Public Health. 2025 Feb 26;22(3):341. doi: 10.3390/ijerph22030341 (PMC11942396; doi:10.3390/ijerph22030341)
Supplement: Supplementary file 1 [file ijerph-22-00341-s001.zip]

Archive with 1 entries (1 files):
- ijerph-3412440-supplementary.pdf
